# Supplementary material for: Species- and Metal-Specific Responses of the Ionome of Three Duckweed Species under Chromate and Nickel Treatments
Source: Plants (Basel). 2023 Jan 1;12(1):180. doi: 10.3390/plants12010180 (PMC9824728; doi:10.3390/plants12010180)
Supplement: Supplementary file 1 [file plants-12-00180-s001.zip]

Archive with 1 entries (1 files):
- plants-2082931-supplementary.pdf
